# Supplementary material for: Prolonged Exposure to Neonatal Hyperoxia Impairs Neuronal and Oligodendrocyte Maturation Associated with Long-Lasting Neuroinflammatory Responses in Juvenile Mice
Source: Cells. 2025 Jul 24;14(15):1141. doi: 10.3390/cells14151141 (PMC12346826; doi:10.3390/cells14151141)
Supplement: Supplementary file 1 [file cells-14-01141-s001.zip]

Archive with 1 entries (1 files):
- cells-3721945-supplementary.pdf
